# Supplementary material for: Predicting subcellular location of protein with evolution information and sequence-based deep learning
Source: BMC Bioinformatics. 2021 Oct 22;22(Suppl 10):515. doi: 10.1186/s12859-021-04404-0 (PMC8539821; doi:10.1186/s12859-021-04404-0)
Supplement: Supplementary file 2 — Additional file 2. This file contains additional information about dataset D3106, correlation between each pair of subcellular locations in dataset D3106. [file 12859_2021_4404_MOESM2_ESM.xlsx]

## Sheet: Table - D3106
	Nucleus	Centrosome	Endosome	Lysosome	Microsome	Peroxisome	Cytoskeleton	Cytoplasm	Plasma Membrane	Endoplasmic Reticulum	Extracellular	Golgi Apparatus	Mitochondrion	Synapse		Label Index
Nucleus	1021	12	1	2	1	0	7	263	11	14	3	4	15	1		10
Centrosome	12	77	1	0	0	0	7	15	0	1	0	2	1	0		0
Endosome	1	1	24	3	0	0	0	2	1	1	0	4	0	0		4
Lysosome	2	0	3	77	0	0	0	2	4	2	5	1	0	0		7
Microsome	1	0	0	0	24	0	0	1	1	11	0	0	2	0		8
Peroxisome	0	0	0	0	0	47	0	8	0	1	0	0	4	0		11
Cytoskeleton	7	7	0	0	0	0	79	12	9	0	0	3	0	0		2
Cytoplasm	263	15	2	2	1	8	12	817	24	13	8	12	24	2		1
Plasma Membrane	11	0	1	4	1	0	9	24	354	10	16	20	1	10		12
Endoplasmic Reticulum	14	1	2	2	11	1	0	13	10	229	3	28	7	0		3
Extracellular	3	0	0	5	0	0	0	8	16	3	385	7	1	1		5
Golgi Apparatus	4	2	4	1	0	0	3	12	20	28	7	161	0	1		6
Mitochondrion	15	1	0	0	2	4	0	24	1	7	1	0	364	0		9
Synapse	1	0	0	0	0	0	0	2	10	0	1	1	0	22		13
	718	47	13	59	11	35	45	457	267	155	347	96	321	9	Total Subcellular Positions:3681
Total Protein Sequences: 3106
Legend		Number of Proteins located at each subcellular
		Number of Proteins located at two subcellulars at the same time
		Number of Proteins located only at one subcellular
		Label index of each subcellular in the dataset
