# Supplementary material for: Predicting subcellular location of protein with evolution information and sequence-based deep learning
Source: BMC Bioinformatics. 2021 Oct 22;22(Suppl 10):515. doi: 10.1186/s12859-021-04404-0 (PMC8539821; doi:10.1186/s12859-021-04404-0)
Supplement: Supplementary file 3 — Additional file 3. This file contains additional information about dataset D4802, correlation between each pair of subcellular locations in this dataset. [file 12859_2021_4404_MOESM3_ESM.xlsx]

## Sheet: Table - D4802
	Apical Plasma Membrane	Basolateral Plasma Membrane	Inner Mitochondrial Membrane	Plasma Membrane	Cellular Component	Extracellular	Centrosome	Lysosomes	Melanosome	Peroxisome	Cytoplasm	Cytolasmic Vesicles	Early Endosome	Endosome	Late Endosome	Golgi Apparatus	Golgi Cis Cisterna	Golgi Trans Cisterna	Golgi Trans Face	Medial Golgi	Nuclear Envelope	Nucleolus	Nucleus	Secretory Granule	Secretory Vesicles	Synaptic Vesicles	Transport Vesicles	Tight Junction	Cytoskeleton	ERGIC	Endoplasmic Reticulum	Microtubule	Mitochondria		Label Index
Apical Plasma Membrane	16	0	0	15	0	0	0	0	0	0	1	0	0	0	0	0	0	0	0	0	0	0	0	0	0	0	0	0	0	0	0	0	0		0
Basolateral Plasma Membrane	0	29	0	28	0	0	0	0	0	0	0	0	0	0	0	1	0	0	0	0	0	0	0	0	0	0	0	0	0	0	0	0	0		1
Inner Mitochondrial Membrane	0	0	4	0	0	0	0	0	0	0	0	0	0	0	0	0	0	0	0	0	0	0	0	0	0	0	0	0	0	0	0	0	4		16
Plasma Membrane	15	28	0	836	4	31	0	8	0	0	41	6	9	56	0	29	0	0	0	0	0	0	16	0	3	9	3	8	11	0	10	1	1		27
Cellular Component	0	0	0	4	4	0	0	0	0	0	0	0	0	0	0	0	0	0	0	0	0	0	0	0	0	0	0	0	0	0	0	0	0		2
Extracellular	0	0	0	31	0	487	0	7	0	0	8	1	0	2	0	12	0	0	0	0	0	0	3	4	0	1	0	0	0	0	3	0	1		11
Centrosome	0	0	0	0	0	0	81	0	0	0	23	0	0	1	0	2	0	0	0	0	0	0	12	0	0	0	0	0	6	0	1	0	1		3
Lysosomes	0	0	0	8	0	7	0	125	0	0	1	0	0	10	8	2	0	0	0	0	0	0	2	1	0	0	0	0	0	0	1	0	0		18
Melanosome	0	0	0	0	0	0	0	0	6	0	0	0	0	1	0	1	0	0	0	0	0	0	0	0	0	0	0	0	0	0	0	0	0		20
Peroxisome	0	0	0	0	0	0	0	0	0	67	7	0	0	1	0	0	0	0	0	0	0	0	0	0	0	0	0	0	0	0	0	0	3		26
Cytoplasm	1	0	0	41	0	8	23	1	0	7	1050	3	1	17	0	18	0	0	0	0	0	0	401	0	0	2	0	0	16	0	1	2	24		4
Cytolasmic Vesicles	0	0	0	6	0	1	0	0	0	0	3	46	1	0	0	11	0	0	0	0	0	0	2	3	0	0	1	1	0	0	0	0	0		5
Early Endosome	0	0	0	9	0	0	0	0	0	0	1	1	52	41	0	0	0	0	0	0	0	0	0	0	0	0	0	0	0	0	0	0	0		8
Endosome	0	0	0	56	0	2	1	10	1	1	17	0	41	342	8	28	0	0	0	0	0	0	13	0	0	0	0	0	0	0	2	11	6		10
Late Endosome	0	0	0	0	0	0	0	8	0	0	0	0	0	8	16	0	0	0	0	0	0	0	0	0	0	0	0	0	0	0	0	0	0		17
Golgi Apparatus	0	1	0	29	0	12	2	2	1	0	18	11	0	28	0	272	5	3	11	7	0	0	5	1	0	1	0	0	3	3	20	0	0		12
Golgi Cis Cisterna	0	0	0	0	0	0	0	0	0	0	0	0	0	0	0	5	7	0	0	0	0	0	0	0	0	0	0	0	0	0	2	0	0		13
Golgi Trans Cisterna	0	0	0	0	0	0	0	0	0	0	0	0	0	0	0	3	0	3	0	0	0	0	0	0	0	0	0	0	0	0	0	0	0		14
Golgi Trans Face	0	0	0	0	0	0	0	0	0	0	0	0	0	0	0	11	0	0	11	0	0	0	0	0	0	0	0	0	0	0	0	0	0		15
Medial Golgi	0	0	0	0	0	0	0	0	0	0	0	0	0	0	0	7	0	0	0	7	0	0	0	0	0	0	0	0	0	0	0	0	0		19
Nuclear Envelope	0	0	0	0	0	0	0	0	0	0	0	0	0	0	0	0	0	0	0	0	47	0	44	0	0	0	0	0	0	0	2	0	0		23
Nucleolus	0	0	0	0	0	0	0	0	0	0	0	0	0	0	0	0	0	0	0	0	0	268	268	0	0	0	0	0	0	0	0	0	0		24
Nucleus	0	0	0	16	0	3	12	2	0	0	401	2	0	13	0	5	0	0	0	0	44	268	1720	0	0	1	0	0	9	0	2	1	19		25
Secretory Granule	0	0	0	0	0	4	0	1	0	0	0	3	0	0	0	1	0	0	0	0	0	0	0	10	0	0	0	0	0	0	0	0	0		28
Secretory Vesicles	0	0	0	3	0	0	0	0	0	0	0	0	0	0	0	0	0	0	0	0	0	0	0	0	5	0	0	0	0	0	0	0	0		29
Synaptic Vesicles	0	0	0	9	0	1	0	0	0	0	2	0	0	0	0	1	0	0	0	0	0	0	1	0	0	28	0	0	0	0	0	0	0		30
Transport Vesicles	0	0	0	3	0	0	0	0	0	0	0	1	0	0	0	0	0	0	0	0	0	0	0	0	0	0	4	0	0	0	0	0	0		32
Tight Junction	0	0	0	8	0	0	0	0	0	0	0	1	0	0	0	0	0	0	0	0	0	0	0	0	0	0	0	9	0	0	0	0	0		31
Cytoskeleton	0	0	0	11	0	0	6	0	0	0	16	0	0	0	0	3	0	0	0	0	0	0	9	0	0	0	0	0	89	0	0	1	0		6
ERGIC	0	0	0	0	0	0	0	0	0	0	0	0	0	0	0	3	0	0	0	0	0	0	0	0	0	0	0	0	0	4	1	0	0		7
Endoplasmic Reticulum	0	0	0	10	0	3	1	1	0	0	1	0	0	2	0	20	2	0	0	0	2	0	2	0	0	0	0	0	0	1	120	0	0		9
Microtubule	0	0	0	1	0	0	0	0	0	0	2	0	0	11	0	0	0	0	0	0	0	0	1	0	0	0	0	0	1	0	0	26	2		21
Mitochondria	0	0	4	1	0	1	1	0	0	3	24	0	0	6	0	0	0	0	0	0	0	0	19	0	0	0	0	0	0	0	0	2	407		22
	0	0	0	565	0	419	44	86	4	56	508	17	0	163	0	125	0	0	0	0	1	0	952	1	2	16	0	0	46	0	77	11	355	Total Subcellular Positions:6198
Total Protein Sequences: 4802
Legend		Number of Proteins located at each subcellular
		Number of Proteins located at two subcellulars at the same time
		Number of Proteins located only at one subcellular
		Label index of each subcellular in the dataset
