# Supplementary material for: Predicting subcellular location of protein with evolution information and sequence-based deep learning
Source: BMC Bioinformatics. 2021 Oct 22;22(Suppl 10):515. doi: 10.1186/s12859-021-04404-0 (PMC8539821; doi:10.1186/s12859-021-04404-0)
Supplement: Supplementary file 4 — Additional file 4. This file lists the AUC values of this method on dataset D3106. [file 12859_2021_4404_MOESM4_ESM.xlsx]

## Sheet: D3106_auc
		Centrosome	Cytoplasm	Cytoskeleton	Endoplasmic Reticulum	Endosome	Extracellular	Golgi Apparatus	Lysosome	Microsome	Mitochondrion	Nucleus	Peroxisome	Plasma Membrane	Synapse
BLSTM	fold-1	0.8856	0.8284	0.8743	0.8085	0.8332	0.8992	0.8522	0.8955	0.8583	0.8628	0.8678	0.8203	0.8865	0.8358
	fold-2	0.9135	0.8501	0.9078	0.9018	0.863	0.8977	0.8706	0.9242	0.8609	0.8882	0.876	0.8315	0.8927	0.8997
	fold-3	0.9048	0.8426	0.8979	0.8301	0.8576	0.8869	0.8562	0.9013	0.8871	0.8894	0.8769	0.848	0.8907	0.8614
	fold-4	0.8948	0.8411	0.8713	0.9008	0.8889	0.9057	0.8563	0.9035	0.894	0.886	0.8618	0.8383	0.8599	0.8339
	fold-5	0.8973	0.8448	0.8723	0.8557	0.8791	0.8977	0.8523	0.9052	0.9081	0.8763	0.8724	0.8428	0.8874	0.8842
	average	0.8992	0.8414	0.8847	0.8594	0.8644	0.8974	0.8575	0.9059	0.8817	0.8805	0.871	0.8362	0.8834	0.863
	standard deviation	0.0094	0.0072	0.0152	0.0374	0.0192	0.0061	0.0068	0.0097	0.0193	0.01	0.0056	0.0096	0.012	0.026
BLSTM + ConvNet1	fold-1	0.9255	0.8794	0.9121	0.8854	0.893	0.9081	0.8952	0.9203	0.9195	0.9228	0.8965	0.9134	0.9142	0.9039
	fold-2	0.9352	0.8834	0.9063	0.8708	0.8972	0.9047	0.8893	0.9381	0.8558	0.8931	0.8969	0.8647	0.907	0.9379
	fold-3	0.9368	0.8828	0.9179	0.863	0.8903	0.9225	0.8719	0.8992	0.9257	0.9196	0.8968	0.8438	0.9141	0.9327
	fold-4	0.9235	0.8779	0.9302	0.923	0.8836	0.9127	0.9018	0.9192	0.9117	0.8917	0.8932	0.8864	0.9067	0.8998
	fold-5	0.9302	0.8802	0.9146	0.8582	0.8962	0.914	0.906	0.8877	0.9072	0.9	0.8973	0.856	0.9066	0.8696
	average	0.9302	0.8807	0.9163	0.8801	0.8921	0.9124	0.8928	0.9129	0.904	0.9055	0.8962	0.8728	0.9097	0.9088
	standard deviation	0.0052	0.0021	0.008	0.0233	0.0049	0.006	0.0119	0.0176	0.0249	0.0132	0.0015	0.0246	0.0036	0.0247
ConvNet2	fold-1	0.8185	0.6463	0.7719	0.7129	0.7142	0.8315	0.7013	0.7882	0.8714	0.7951	0.7495	0.718	0.7845	0.7551
	fold-2	0.8309	0.6506	0.7718	0.7622	0.6894	0.8785	0.6855	0.8443	0.8428	0.8007	0.7635	0.744	0.7842	0.7101
	fold-3	0.8018	0.6601	0.7956	0.7016	0.7262	0.8653	0.688	0.8262	0.7765	0.8062	0.7663	0.7788	0.7812	0.7212
	fold-4	0.8301	0.6525	0.7619	0.6842	0.6997	0.8521	0.7058	0.8293	0.8081	0.8391	0.7569	0.778	0.7835	0.7274
	fold-5	0.8297	0.627	0.805	0.691	0.6978	0.8355	0.6865	0.8338	0.824	0.8104	0.7695	0.7586	0.7828	0.7169
	average	0.8222	0.6473	0.7812	0.7104	0.7055	0.8526	0.6934	0.8244	0.8246	0.8103	0.7611	0.7555	0.7832	0.7261
	standard deviation	0.0112	0.0111	0.0163	0.0277	0.0131	0.0177	0.0084	0.0191	0.032	0.0153	0.0071	0.0228	0.0012	0.0155
BLSTM + ConvNet1 + ConvNet2	fold-1	0.9225	0.8832	0.911	0.88	0.8959	0.9332	0.8764	0.9364	0.8697	0.9108	0.8971	0.8956	0.9055	0.884
	fold-2	0.9379	0.8845	0.8949	0.9002	0.905	0.9166	0.8998	0.9458	0.8833	0.9132	0.8985	0.9285	0.9148	0.8421
	fold-3	0.9376	0.888	0.9203	0.897	0.8914	0.9286	0.9013	0.9307	0.884	0.9199	0.9001	0.8924	0.9115	0.8861
	fold-4	0.9292	0.8725	0.9145	0.8893	0.8942	0.9191	0.8924	0.8722	0.9092	0.9046	0.8964	0.8642	0.9052	0.8779
	fold-5	0.9137	0.8791	0.9012	0.8525	0.8829	0.92	0.8761	0.9345	0.9157	0.9078	0.8991	0.8962	0.9136	0.8844
	average	0.9282	0.8815	0.9084	0.8838	0.8939	0.9235	0.8892	0.9239	0.8924	0.9113	0.8982	0.8954	0.9101	0.8749
	standard deviation	0.0092	0.0053	0.0091	0.0171	0.0071	0.0063	0.011	0.0263	0.0173	0.0052	0.0013	0.0204	0.0041	0.0166
