# Supplementary material for: Predicting subcellular location of protein with evolution information and sequence-based deep learning
Source: BMC Bioinformatics. 2021 Oct 22;22(Suppl 10):515. doi: 10.1186/s12859-021-04404-0 (PMC8539821; doi:10.1186/s12859-021-04404-0)
Supplement: Supplementary file 5 — Additional file 5. This file lists the AUC values of this method on dataset D4802. [file 12859_2021_4404_MOESM5_ESM.xlsx]

## Sheet: D4802_auc
		Apical Plasma Membrane	Basolateral Plasma Membrane	Cellular Component	Centrosome	Cytoplasm	Cytolasmic Vesicles	Cytoskeleton	ERGIC	Early Endosome	Endoplasmic Reticulum	Endosome	Extracellular	Golgi Apparatus	Golgi Cis Cisterna	Golgi Trans Cisterna	Golgi Trans Face	Inner Mitochondrial Membrane	Late Endosome	Lysosomes	Medial Golgi	Melanosome	Microtubule	Mitochondria	Nuclear Envelope	Nucleolus	Nucleus	Peroxisome	Plasma Membrane	Secretory Granule	Secretory Vesicles	Synaptic Vesicles	Tight Junction	Transport Vesicles
BLSTM	fold-1	0.8351	0.8524	0.6345	0.8781	0.8327	0.8001	0.858	0.7618	0.858	0.7423	0.8193	0.8873	0.8454	0.8225	0.8187	0.885	0.8861	0.8528	0.8408	0.9279	0.6156	0.7901	0.8704	0.8026	0.8643	0.8755	0.8183	0.8804	0.7682	0.63	0.6297	0.7253	0.6589
	fold-2	0.7831	0.8238	0.7148	0.8746	0.8124	0.7604	0.8209	0.6527	0.7944	0.7767	0.7855	0.8997	0.8262	0.8602	0.8606	0.8423	0.6561	0.8686	0.8896	0.7812	0.7934	0.7769	0.8658	0.7846	0.8454	0.8809	0.8455	0.8684	0.5384	0.3808	0.7072	0.7306	0.8589
	fold-3	0.8368	0.8714	0.504	0.876	0.8126	0.7665	0.8285	0.6578	0.7615	0.7395	0.7582	0.8957	0.8175	0.7689	0.817	0.8859	0.8241	0.7511	0.7856	0.8377	0.6978	0.6791	0.8485	0.8161	0.8463	0.876	0.7269	0.8762	0.7336	0.6274	0.6672	0.777	0.8219
	fold-4	0.7311	0.8581	0.8915	0.8838	0.8266	0.7646	0.8176	0.883	0.7884	0.767	0.7976	0.8807	0.8205	0.8363	0.6439	0.8415	0.8343	0.8299	0.8131	0.7683	0.6775	0.7447	0.8572	0.7338	0.8512	0.8703	0.7826	0.8618	0.847	0.829	0.6571	0.9092	0.8299
	fold-5	0.7971	0.8168	0.8668	0.8815	0.8214	0.7742	0.7998	0.7592	0.8018	0.7265	0.7816	0.8906	0.8009	0.6005	0.4683	0.9001	0.5682	0.8034	0.7962	0.8192	0.6431	0.8069	0.8447	0.7095	0.8436	0.8708	0.8147	0.8696	0.5917	0.7185	0.6348	0.7475	0.6556
	average	0.7966	0.8445	0.7223	0.8788	0.8211	0.7732	0.825	0.7429	0.8008	0.7504	0.7884	0.8908	0.8221	0.7777	0.7217	0.871	0.7537	0.8212	0.8251	0.8269	0.6855	0.7595	0.8573	0.7694	0.8502	0.8747	0.7976	0.8713	0.6958	0.6371	0.6592	0.7779	0.765
	standard deviation	0.0389	0.0209	0.1449	0.0034	0.0079	0.0142	0.019	0.0844	0.0317	0.0186	0.0201	0.0066	0.0144	0.0935	0.147	0.0243	0.1208	0.0414	0.0373	0.0564	0.0609	0.0451	0.0098	0.0409	0.0075	0.0039	0.0406	0.0064	0.1141	0.1478	0.0277	0.0681	0.0889
BLSTM + ConvNet1	fold-1	0.8495	0.9218	0.9414	0.9158	0.8626	0.9191	0.9025	0.7944	0.8727	0.872	0.8698	0.9159	0.8736	0.6845	0.7454	0.9177	0.8672	0.9252	0.9024	0.91	0.9451	0.8508	0.9077	0.8729	0.8896	0.9012	0.8991	0.9018	0.9288	0.8432	0.9281	0.8342	0.7948
	fold-2	0.8111	0.8772	0.7686	0.9154	0.8591	0.8904	0.8876	0.9122	0.8473	0.8398	0.8601	0.8768	0.8735	0.7974	0.7338	0.9154	0.8306	0.8398	0.9047	0.962	0.8656	0.885	0.8928	0.871	0.8806	0.9003	0.8808	0.9064	0.7853	0.7642	0.8668	0.8925	0.9551
	fold-3	0.9297	0.926	0.8611	0.9274	0.8609	0.8501	0.8655	0.8626	0.873	0.847	0.8739	0.9109	0.8845	0.9158	0.7327	0.9425	0.9892	0.8961	0.8816	0.8949	0.831	0.853	0.8913	0.8515	0.8773	0.9019	0.8714	0.8955	0.8413	0.9303	0.8701	0.8763	0.7992
	fold-4	0.9227	0.8842	0.9552	0.9272	0.8615	0.868	0.9157	0.965	0.8704	0.8554	0.8656	0.9053	0.8849	0.834	0.9952	0.9477	0.8399	0.9101	0.8999	0.8287	0.8877	0.9298	0.8901	0.888	0.8791	0.8984	0.9168	0.8958	0.755	0.8925	0.8614	0.8868	0.6733
	fold-5	0.9127	0.8993	0.8481	0.9364	0.8554	0.8577	0.8667	0.9502	0.8927	0.8878	0.858	0.8995	0.8763	0.8302	0.8618	0.8736	0.8246	0.9425	0.889	0.8144	0.8431	0.8385	0.8954	0.8813	0.8681	0.8965	0.8832	0.8958	0.4873	0.8649	0.8903	0.894	0.7355
	average	0.8852	0.9017	0.8749	0.9244	0.8599	0.8771	0.8876	0.8969	0.8712	0.8604	0.8655	0.9017	0.8786	0.8124	0.8138	0.9194	0.8703	0.9027	0.8955	0.882	0.8745	0.8714	0.8955	0.8729	0.8789	0.8996	0.8903	0.8991	0.7595	0.859	0.8833	0.8768	0.7916
	standard deviation	0.0467	0.0195	0.068	0.008	0.0025	0.025	0.0197	0.0623	0.0144	0.0174	0.0059	0.0136	0.0051	0.0749	0.1028	0.0263	0.0612	0.0351	0.0088	0.0543	0.0403	0.033	0.0064	0.0123	0.0069	0.002	0.016	0.0044	0.1484	0.0556	0.0244	0.0222	0.0938
ConvNet2	fold-1	0.7458	0.7267	0.7883	0.8359	0.655	0.6811	0.7581	0.5667	0.7259	0.5927	0.6484	0.8343	0.6491	0.6479	0.1847	0.6895	0.5626	0.7328	0.7462	0.537	0.7262	0.7571	0.7914	0.6019	0.732	0.7669	0.7866	0.7939	0.4653	0.3101	0.6328	0.7519	0.741
	fold-2	0.7988	0.7608	0.4673	0.8098	0.6572	0.6549	0.7435	0.7041	0.7427	0.6253	0.6436	0.8349	0.6612	0.5635	0.6671	0.6121	0.7031	0.6797	0.7171	0.6406	0.6202	0.7522	0.779	0.6252	0.7395	0.7617	0.7413	0.7999	0.5025	0.518	0.6459	0.7338	0.3455
	fold-3	0.7562	0.7311	0.6543	0.8053	0.6616	0.6229	0.7455	0.6528	0.7315	0.6088	0.656	0.8498	0.6583	0.6308	0.6241	0.6821	0.6406	0.6098	0.762	0.5752	0.6889	0.8047	0.8065	0.6192	0.7522	0.777	0.7719	0.7973	0.3943	0.6838	0.6517	0.6363	0.6413
	fold-4	0.7938	0.782	0.856	0.8116	0.6543	0.5831	0.7385	0.6663	0.7236	0.6161	0.6516	0.833	0.6536	0.6638	0.647	0.5897	0.691	0.7881	0.7284	0.4018	0.7856	0.7862	0.8114	0.602	0.7498	0.7768	0.7362	0.8057	0.508	0.8719	0.6652	0.7323	0.473
	fold-5	0.783	0.8134	0.7094	0.8224	0.6617	0.6806	0.736	0.6256	0.7074	0.5974	0.6566	0.8278	0.6516	0.7196	0.753	0.6008	0.7969	0.6369	0.7602	0.5754	0.7084	0.7822	0.8105	0.6254	0.7441	0.7764	0.7474	0.7984	0.4715	0.3135	0.6693	0.6495	0.78
	average	0.7755	0.7628	0.695	0.817	0.6579	0.6445	0.7443	0.6431	0.7262	0.6081	0.6512	0.836	0.6547	0.6451	0.5752	0.6348	0.6788	0.6895	0.7428	0.546	0.7059	0.7765	0.7998	0.6147	0.7435	0.7718	0.7567	0.799	0.4683	0.5394	0.653	0.7008	0.5962
	standard deviation	0.0209	0.0324	0.1329	0.011	0.0031	0.0374	0.0077	0.0458	0.0115	0.0119	0.0048	0.0074	0.0044	0.0505	0.2	0.0423	0.077	0.0645	0.0176	0.0794	0.0536	0.0194	0.0126	0.0107	0.0072	0.0063	0.0193	0.0039	0.0406	0.217	0.0132	0.0479	0.1642
BLSTM + ConvNet1 + ConvNet2	fold-1	0.8792	0.9211	0.7556	0.9202	0.8519	0.8475	0.8799	0.9792	0.8906	0.8672	0.8663	0.8978	0.8758	0.8939	0.9415	0.8969	0.9535	0.8581	0.8682	0.8961	0.8681	0.9089	0.8895	0.8476	0.8799	0.8906	0.895	0.8954	0.8008	0.7609	0.7934	0.829	0.6934
	fold-2	0.9189	0.9338	0.888	0.8817	0.8603	0.8884	0.8823	0.8487	0.8576	0.8385	0.8489	0.8968	0.8705	0.9604	0.981	0.8914	0.9396	0.9527	0.8884	0.9591	0.9136	0.8853	0.9043	0.8727	0.8875	0.8946	0.8392	0.8979	0.7966	0.9015	0.8605	0.8746	0.8588
	fold-3	0.9078	0.8261	0.9411	0.9045	0.8585	0.9123	0.8655	0.7842	0.9123	0.8345	0.8788	0.8842	0.8635	0.6848	0.755	0.8579	0.8737	0.8759	0.9112	0.9165	0.8341	0.9271	0.8986	0.8872	0.8761	0.8926	0.873	0.8928	0.8061	0.7899	0.849	0.8682	0.4022
	fold-4	0.9179	0.9434	0.8117	0.9179	0.8642	0.8657	0.8903	0.8348	0.8509	0.8681	0.8598	0.9142	0.8777	0.816	0.9428	0.8931	0.8244	0.8607	0.8887	0.8315	0.8847	0.8758	0.8855	0.8611	0.8654	0.9016	0.9082	0.8994	0.7686	0.8999	0.85	0.8463	0.5069
	fold-5	0.8446	0.9371	0.7643	0.9073	0.8563	0.8592	0.894	0.7478	0.8254	0.8651	0.8653	0.9108	0.8732	0.7822	0.612	0.8685	0.9691	0.9275	0.8931	0.9193	0.8838	0.9045	0.9039	0.8397	0.8681	0.8903	0.8564	0.9031	0.7715	0.5631	0.862	0.8589	0.8927
	average	0.8937	0.9123	0.8321	0.9063	0.8582	0.8746	0.8824	0.8389	0.8674	0.8547	0.8638	0.9008	0.8721	0.8275	0.8464	0.8816	0.9121	0.895	0.8899	0.9045	0.8769	0.9003	0.8964	0.8616	0.8754	0.8939	0.8744	0.8977	0.7887	0.783	0.843	0.8554	0.6708
	standard deviation	0.0284	0.0437	0.0719	0.0137	0.0041	0.0231	0.0099	0.0788	0.0306	0.0149	0.0097	0.0108	0.0049	0.0945	0.1413	0.0155	0.0546	0.0382	0.0137	0.0418	0.0259	0.0181	0.0076	0.017	0.008	0.0041	0.025	0.0035	0.0156	0.1238	0.0254	0.0163	0.1919
