# Supplementary material for: Predicting subcellular location of protein with evolution information and sequence-based deep learning
Source: BMC Bioinformatics. 2021 Oct 22;22(Suppl 10):515. doi: 10.1186/s12859-021-04404-0 (PMC8539821; doi:10.1186/s12859-021-04404-0)
Supplement: Supplementary file 6 — Additional file 6. The average precision and ranking loss of this mothod when tested on dataset D3106. [file 12859_2021_4404_MOESM6_ESM.xlsx]

## Sheet: D3106_ap
	average precision
																						average	standard deviation
BLSTM	0.7675	0.7363	0.7269	0.7621	0.742	0.7303	0.7447	0.745	0.7346	0.7469	0.7533	0.7197	0.7552	0.7522	0.7491	0.7333	0.7531	0.7354	0.7467	0.7511		0.7483	0.0075
	0.7713	0.7728	0.7689	0.7591	0.7489	0.7722	0.7666	0.7716	0.7482	0.7608	0.7461	0.7544	0.7628	0.7517	0.7577	0.7659	0.7738	0.7708	0.7659	0.7612		0.76	0.0122
	0.756	0.7435	0.7454	0.7557	0.7544	0.7714	0.7486	0.7527	0.7492	0.7335	0.7561	0.7338	0.7552	0.7618	0.7501	0.7542	0.7397	0.7402	0.7489	0.7514		0.7496	0.0089
	0.7599	0.7309	0.7461	0.7449	0.7296	0.7391	0.7529	0.7452	0.7471	0.7437	0.7446	0.7365	0.7464	0.7325	0.7459	0.7307	0.7534	0.7336	0.7291	0.7237		0.7398	0.0114
	0.7592	0.7494	0.7451	0.7565	0.751	0.7432	0.7473	0.7668	0.7388	0.7334	0.7628	0.7576	0.7561	0.7545	0.7598	0.7617	0.7462	0.7465	0.7609	0.7527		0.7565	0.0075
																						0.7508	0.012
BLSTM + ConvNet1	0.7906	0.8035	0.7988	0.8149	0.7839	0.7944	0.8068	0.7955	0.7991	0.7819	0.791	0.8051	0.7972	0.7916	0.7852	0.8047	0.8009	0.7872	0.7848	0.7928		0.7915	0.0055
	0.7721	0.7824	0.7814	0.7724	0.7758	0.7915	0.7756	0.7871	0.7946	0.7802	0.7718	0.7772	0.7904	0.7866	0.7833	0.7846	0.7822	0.7715	0.8003	0.7713		0.786	0.0077
	0.7946	0.7849	0.7883	0.7864	0.7833	0.7842	0.7923	0.7951	0.796	0.7818	0.7807	0.7836	0.7864	0.7851	0.7738	0.7849	0.7817	0.7834	0.7869	0.7742		0.7887	0.0075
	0.7763	0.7847	0.7946	0.7827	0.7875	0.7845	0.7843	0.7787	0.7845	0.796	0.7935	0.7708	0.7919	0.8082	0.7764	0.7946	0.7955	0.779	0.7817	0.7802		0.7868	0.0096
	0.8002	0.7989	0.7977	0.8022	0.7839	0.7963	0.7893	0.7928	0.7762	0.7744	0.802	0.7885	0.7872	0.7981	0.7652	0.7984	0.7974	0.7912	0.7957	0.7953		0.7926	0.0068
																						0.7891	0.008
ConvNet2	0.6234	0.622	0.6313	0.6293	0.6372	0.62	0.6447	0.6398	0.6211	0.6314	0.6402	0.6511	0.6453	0.6322	0.6548	0.6246	0.6282	0.6358	0.6372	0.6372		0.6317	0.009
	0.6672	0.6594	0.6473	0.6669	0.646	0.6547	0.643	0.6276	0.6417	0.6527	0.6517	0.6437	0.6517	0.656	0.6493	0.6467	0.6537	0.6466	0.6491	0.6557		0.6533	0.006
	0.6464	0.6411	0.6365	0.644	0.6403	0.6641	0.6273	0.638	0.6386	0.6467	0.6407	0.6419	0.6441	0.6517	0.6368	0.6416	0.6373	0.644	0.6474	0.6373		0.648	0.0105
	0.6421	0.6363	0.6245	0.644	0.6344	0.6311	0.6466	0.6329	0.6479	0.6405	0.6322	0.6288	0.6542	0.631	0.6324	0.6523	0.6652	0.6311	0.6153	0.6428		0.6444	0.0091
	0.642	0.6317	0.6307	0.6485	0.6341	0.6458	0.6398	0.6083	0.6311	0.627	0.6435	0.6568	0.6432	0.6479	0.6347	0.6324	0.6334	0.6444	0.6427	0.6299		0.641	0.0108
																						0.6437	0.0117
BLSTM + ConvNet1 + ConvNet2	0.7944	0.7823	0.7944	0.7958	0.7752	0.776	0.7798	0.7792	0.7998	0.7959	0.8067	0.7856	0.8091	0.782	0.7763	0.7872	0.7795	0.7883	0.8008	0.7993		0.793	0.0096
	0.7899	0.7862	0.7875	0.7943	0.7958	0.785	0.7603	0.7996	0.8015	0.7812	0.786	0.79	0.7954	0.792	0.8021	0.7992	0.8095	0.7871	0.8006	0.7824		0.7907	0.0086
	0.806	0.799	0.7992	0.787	0.8116	0.7848	0.8008	0.8031	0.8119	0.7887	0.7858	0.8028	0.8085	0.789	0.776	0.7864	0.8077	0.8038	0.7973	0.7928		0.7973	0.0105
	0.7772	0.7997	0.7846	0.7668	0.7982	0.7817	0.7818	0.7917	0.7949	0.7877	0.7801	0.7853	0.801	0.7969	0.7895	0.7855	0.7927	0.7805	0.762	0.8011		0.7867	0.0086
	0.7778	0.7981	0.782	0.7828	0.7848	0.7813	0.7841	0.7807	0.7926	0.7934	0.7784	0.7879	0.7835	0.7697	0.8	0.7911	0.8001	0.7958	0.7907	0.788		0.7869	0.0095
																						0.7909	0.0102

## Sheet: D3106_rl
	ranking loss
																						average	standard deviation
BLSTM	0.0911996	0.0966252	0.0978805	0.0968451	0.0931403	0.0988961	0.0970442	0.10574	0.100612	0.101438	0.0943812	0.095467	0.0922043	0.0875341	0.0936135	0.0939443	0.0981807	0.0991124	0.0850641	0.0952337		0.0957	0.0046
	0.100167	0.0977984	0.092997	0.0991316	0.0816046	0.0906305	0.0899811	0.106525	0.0906352	0.0941469	0.0921346	0.086004	0.0859503	0.096789	0.0979899	0.0947634	0.0943797	0.0943561	0.0990641	0.0837917		0.0934	0.006
	0.0916853	0.0992513	0.108132	0.0961563	0.100197	0.0962141	0.0951198	0.10436	0.097764	0.103486	0.107633	0.10411	0.0974065	0.0871241	0.0896206	0.0952528	0.105454	0.0897259	0.0991584	0.091253		0.098	0.006
	0.108622	0.119312	0.106642	0.0986376	0.10437	0.112663	0.102768	0.101915	0.110712	0.101569	0.114843	0.107027	0.116576	0.100493	0.1059	0.108695	0.104192	0.112728	0.0982806	0.109938		0.1073	0.0058
	0.0962478	0.0911091	0.0890109	0.0966205	0.0840621	0.0938156	0.0885668	0.0832715	0.0923224	0.084805	0.0980606	0.0885313	0.0899298	0.0890288	0.0839191	0.0995127	0.09345	0.0922163	0.0863478	0.0896688		0.0905	0.0047
																						0.097	0.0079
BLSTM + ConvNet1	0.0825527	0.0780478	0.079849	0.0717248	0.0772672	0.0788946	0.0725227	0.0770624	0.0765749	0.0766034	0.0784911	0.0755066	0.0856592	0.0811463	0.0777923	0.0793726	0.0739921	0.0716029	0.0780818	0.0819064		0.0777	0.0035
	0.0852808	0.0767459	0.0779203	0.082588	0.0754945	0.0768054	0.0869712	0.0765111	0.0831269	0.0770294	0.0762442	0.0793083	0.0820012	0.0793284	0.079464	0.0813326	0.0794068	0.0837477	0.0795991	0.0760854		0.0797	0.0032
	0.0808991	0.0719966	0.0778441	0.0809129	0.0694502	0.0770243	0.0706072	0.0760174	0.0727364	0.0773386	0.072008	0.0728855	0.0809802	0.0690985	0.0780893	0.0760375	0.0768878	0.0772142	0.0739362	0.0762316		0.0754	0.0036
	0.0786291	0.0839406	0.082169	0.0778459	0.0783817	0.0795058	0.0867045	0.0704549	0.0864124	0.0788448	0.0754513	0.0749714	0.0762323	0.0844111	0.0813022	0.0844924	0.0775498	0.074152	0.0776938	0.0758095		0.0792	0.0043
	0.0758499	0.0724854	0.0761836	0.07606	0.0730601	0.069896	0.0754702	0.0771645	0.0714696	0.0769912	0.0717045	0.0738019	0.0738036	0.0794029	0.0699984	0.0724272	0.075241	0.0723275	0.0729529	0.0707096		0.0738	0.0025
																						0.0772	0.0041
ConvNet2	0.136162	0.129534	0.140089	0.142959	0.134181	0.137414	0.138878	0.131697	0.140283	0.142136	0.144122	0.140944	0.136863	0.13188	0.136967	0.13289	0.130631	0.140526	0.124833	0.137486		0.1365	0.0049
	0.12613	0.125542	0.121307	0.114454	0.125867	0.121072	0.127486	0.122446	0.126042	0.12763	0.125864	0.130226	0.1294	0.12817	0.127757	0.120761	0.1239	0.116403	0.123571	0.125847		0.1245	0.004
	0.129877	0.123708	0.120522	0.138534	0.140617	0.129832	0.124416	0.123133	0.132319	0.133939	0.13091	0.122575	0.12459	0.12675	0.112816	0.125618	0.119167	0.135232	0.125717	0.129212		0.1275	0.0066
	0.136371	0.12365	0.132971	0.130182	0.129252	0.13613	0.125268	0.126244	0.123436	0.117989	0.13414	0.137776	0.127672	0.133623	0.130221	0.133059	0.137563	0.131193	0.131929	0.126993		0.1303	0.0051
	0.136642	0.136187	0.125201	0.131834	0.121885	0.129207	0.13572	0.132814	0.133481	0.118343	0.137309	0.144226	0.126136	0.134195	0.12797	0.130125	0.122124	0.132232	0.129848	0.135387		0.131	0.006
																						0.13	0.0067
BLSTM + ConvNet1 + ConvNet2	0.0763287	0.0685114	0.0718802	0.0698936	0.0745967	0.0761605	0.0832517	0.0701139	0.0767955	0.0755411	0.079326	0.0764443	0.0702535	0.071439	0.0834466	0.0728161	0.0751034	0.0705929	0.0742121	0.0695102		0.0743	0.0042
	0.0793233	0.0754151	0.0738537	0.0766436	0.0747127	0.0806212	0.0832473	0.0727529	0.0767639	0.0733868	0.0763787	0.0841479	0.0741923	0.0753722	0.0714722	0.0733004	0.0670609	0.0726153	0.0725828	0.0811308		0.0757	0.0041
	0.0819326	0.070398	0.0771536	0.0662814	0.0698666	0.0699372	0.0706917	0.0652641	0.0662695	0.0775467	0.0682258	0.0726306	0.0675052	0.0766689	0.0623516	0.0658578	0.0678721	0.070859	0.0729931	0.0749844		0.0708	0.0048
	0.0798741	0.07386	0.0829364	0.0777587	0.0719776	0.077134	0.0748109	0.0844557	0.0835833	0.074472	0.0765186	0.0848319	0.0804701	0.0784508	0.0713136	0.0750244	0.074446	0.078393	0.0786037	0.0794237		0.0779	0.0039
	0.0805941	0.0807051	0.0745693	0.076766	0.0707474	0.0756378	0.0803695	0.0773459	0.0858237	0.0770015	0.0751255	0.0809796	0.0761361	0.0700422	0.0800326	0.0785223	0.07819	0.0821247	0.0710577	0.0808735		0.0776	0.004
																						0.0753	0.0049

## Sheet: D3106_cov
	coverage
																						average	standard deviation
BLSTM	1.466	1.557	1.604	1.566	1.513	1.6	1.594	1.675	1.64	1.639	1.502	1.539	1.493	1.454	1.554	1.534	1.556	1.629	1.403	1.61		1.5564	0.0684
	1.641	1.597	1.5	1.582	1.384	1.509	1.47	1.681	1.468	1.564	1.564	1.484	1.404	1.586	1.58	1.516	1.505	1.541	1.603	1.396		1.5288	0.0783
	1.469	1.633	1.754	1.63	1.6	1.578	1.578	1.686	1.579	1.665	1.767	1.701	1.606	1.46	1.486	1.56	1.721	1.482	1.65	1.506		1.6055	0.0915
	1.782	1.909	1.731	1.635	1.768	1.837	1.69	1.681	1.771	1.688	1.906	1.733	1.888	1.64	1.728	1.746	1.778	1.82	1.628	1.798		1.7579	0.0832
	1.581	1.519	1.478	1.566	1.44	1.532	1.504	1.355	1.58	1.401	1.591	1.483	1.469	1.471	1.403	1.609	1.533	1.504	1.446	1.515		1.499	0.0669
																						1.5895	0.1201
BLSTM + ConvNet1	1.425	1.328	1.391	1.236	1.355	1.324	1.249	1.346	1.325	1.276	1.334	1.294	1.451	1.401	1.326	1.331	1.278	1.248	1.306	1.418		1.3321	0.0594
	1.431	1.295	1.311	1.344	1.27	1.305	1.475	1.338	1.394	1.313	1.35	1.314	1.378	1.326	1.336	1.388	1.309	1.371	1.364	1.35		1.3481	0.0475
	1.358	1.238	1.286	1.342	1.188	1.309	1.227	1.301	1.237	1.317	1.231	1.23	1.353	1.165	1.305	1.24	1.273	1.318	1.277	1.29		1.2743	0.052
	1.326	1.361	1.329	1.328	1.301	1.316	1.439	1.199	1.377	1.291	1.256	1.258	1.246	1.435	1.331	1.358	1.274	1.292	1.297	1.231		1.3122	0.0606
	1.253	1.219	1.236	1.273	1.249	1.21	1.286	1.318	1.218	1.3	1.239	1.243	1.229	1.293	1.205	1.222	1.251	1.22	1.232	1.226		1.2461	0.0312
																						1.3026	0.0635
ConvNet2	2.157	2	2.145	2.204	2.106	2.131	2.164	2.03	2.189	2.212	2.234	2.164	2.135	2.061	2.119	2.037	2.006	2.173	1.95	2.131		2.1174	0.0766
	1.994	1.977	1.905	1.798	1.995	1.852	1.993	1.904	2.007	2.009	1.963	2.026	1.983	2.006	1.937	1.861	1.934	1.82	1.964	1.986		1.9457	0.0658
	2.025	1.956	1.927	2.128	2.167	2.033	1.887	1.898	2.027	2.059	2.031	1.922	1.932	1.993	1.732	2.017	1.875	2.079	1.951	2.025		1.9832	0.0958
	2.089	1.914	2.036	2.034	1.988	2.093	1.98	1.931	1.928	1.8	2.151	2.102	1.97	2.01	2.025	2.067	2.119	2.068	2.077	1.949		2.0165	0.0831
	2.141	2.131	1.94	2.05	1.931	2.018	2.117	2.035	2.059	1.871	2.192	2.204	1.983	2.062	2.023	2.027	1.909	2.042	2.01	2.068		2.0407	0.0863
																						2.0207	0.1005
BLSTM + ConvNet1 + ConvNet2	1.297	1.158	1.259	1.173	1.215	1.298	1.342	1.184	1.286	1.28	1.341	1.27	1.228	1.217	1.39	1.265	1.279	1.21	1.274	1.182		1.2574	0.0599
	1.318	1.282	1.269	1.318	1.325	1.322	1.417	1.214	1.303	1.251	1.278	1.406	1.262	1.313	1.235	1.234	1.151	1.282	1.225	1.378		1.2892	0.0634
	1.352	1.184	1.285	1.182	1.193	1.207	1.198	1.133	1.107	1.326	1.17	1.221	1.184	1.287	1.107	1.172	1.169	1.223	1.242	1.243		1.2093	0.064
	1.325	1.261	1.377	1.331	1.247	1.293	1.275	1.409	1.386	1.273	1.28	1.385	1.344	1.329	1.21	1.295	1.255	1.294	1.359	1.324		1.3126	0.052
	1.35	1.338	1.256	1.318	1.248	1.292	1.363	1.325	1.455	1.316	1.291	1.361	1.266	1.193	1.319	1.318	1.345	1.35	1.222	1.364		1.3145	0.0572
																						1.2766	0.0714
