# Supplementary material for: Predicting subcellular location of protein with evolution information and sequence-based deep learning
Source: BMC Bioinformatics. 2021 Oct 22;22(Suppl 10):515. doi: 10.1186/s12859-021-04404-0 (PMC8539821; doi:10.1186/s12859-021-04404-0)
Supplement: Supplementary file 7 — Additional file 7. The average precision and ranking loss of this method when tested on dataset D4802. [file 12859_2021_4404_MOESM7_ESM.xlsx]

## Sheet: D4802_ap
	average precision
																						average	standard deviation
BLSTM	0.7128	0.7125	0.6996	0.6951	0.7025	0.6897	0.7005	0.6928	0.6891	0.6877	0.7036	0.6904	0.6879	0.685	0.6956	0.709	0.7204	0.6953	0.6896	0.7061		0.6986	0.0112
	0.7005	0.6971	0.6995	0.6848	0.713	0.7152	0.6821	0.7185	0.716	0.6983	0.689	0.6942	0.6881	0.7111	0.705	0.7	0.6943	0.7073	0.703	0.6858		0.6977	0.0094
	0.6724	0.6796	0.6641	0.6925	0.6739	0.6817	0.6797	0.6792	0.6962	0.6909	0.6832	0.691	0.6851	0.6867	0.6849	0.6846	0.6745	0.6974	0.6788	0.6888		0.6825	0.0096
	0.6867	0.6673	0.6786	0.6986	0.6925	0.6967	0.6829	0.6956	0.6941	0.677	0.6875	0.6841	0.693	0.6567	0.6819	0.6738	0.6734	0.6931	0.6767	0.6735		0.6833	0.011
	0.6811	0.677	0.6982	0.6826	0.6754	0.6802	0.6737	0.6722	0.6797	0.6532	0.6839	0.6765	0.6756	0.6798	0.6816	0.6894	0.6874	0.6824	0.6748	0.6776		0.6814	0.0125
																						0.6887	0.0133
BLSTM + ConvNet1	0.7451	0.7408	0.7578	0.765	0.7476	0.7435	0.7491	0.7531	0.7463	0.7587	0.7636	0.7697	0.7722	0.767	0.7634	0.7428	0.7499	0.7532	0.7713	0.7642		0.7566	0.0083
	0.751	0.7403	0.7473	0.7293	0.7429	0.7665	0.7482	0.7448	0.7536	0.7442	0.7602	0.7486	0.7463	0.7394	0.7502	0.7492	0.749	0.767	0.7523	0.7532		0.7464	0.0115
	0.7605	0.7456	0.7473	0.7534	0.7558	0.7454	0.7455	0.7726	0.7448	0.7449	0.748	0.7574	0.7357	0.7544	0.7423	0.7271	0.7515	0.757	0.7555	0.7485		0.7513	0.0127
	0.7597	0.7608	0.7537	0.7445	0.7679	0.7399	0.7561	0.7579	0.7511	0.7436	0.7414	0.7619	0.7609	0.7456	0.7575	0.7718	0.7471	0.7562	0.7497	0.7456		0.7581	0.0074
	0.7327	0.757	0.756	0.7459	0.7526	0.7465	0.7486	0.7448	0.7577	0.7383	0.7464	0.7525	0.75	0.7627	0.7561	0.7489	0.7252	0.7474	0.7641	0.749		0.7413	0.0081
																						0.7507	0.0117
ConvNet2	0.6109	0.6353	0.6023	0.6142	0.6179	0.6308	0.6143	0.6454	0.6096	0.6328	0.6129	0.6157	0.6208	0.6058	0.594	0.6225	0.631	0.637	0.6213	0.6217		0.621	0.0068
	0.6354	0.6298	0.622	0.6221	0.6234	0.6274	0.6296	0.6286	0.6138	0.6184	0.6258	0.6108	0.622	0.5941	0.6278	0.6274	0.6075	0.6101	0.6232	0.6302		0.6189	0.0101
	0.6098	0.6082	0.6095	0.6023	0.6387	0.6194	0.6164	0.6174	0.6257	0.5959	0.6184	0.6422	0.6335	0.6093	0.6053	0.606	0.6291	0.6221	0.6458	0.6002		0.6207	0.0117
	0.6055	0.6231	0.6155	0.6107	0.6141	0.6265	0.6193	0.6234	0.6161	0.6127	0.6027	0.6276	0.6243	0.6007	0.6283	0.609	0.6202	0.6355	0.6353	0.615		0.6157	0.0124
	0.6282	0.6166	0.6089	0.6083	0.6233	0.6306	0.6379	0.6256	0.6377	0.6271	0.6255	0.6415	0.6167	0.6034	0.6179	0.612	0.6166	0.6078	0.622	0.6144		0.6246	0.0105
																						0.6202	0.0109
BLSTM + ConvNet1 + ConvNet2	0.7388	0.7422	0.7568	0.7303	0.7351	0.7291	0.7504	0.7388	0.7502	0.7342	0.718	0.7431	0.7416	0.7556	0.7512	0.7607	0.7156	0.7235	0.7455	0.7243		0.7355	0.0061
	0.7532	0.7533	0.7365	0.7321	0.7197	0.734	0.7334	0.7363	0.7168	0.7488	0.7376	0.7441	0.7621	0.7346	0.7448	0.7406	0.74	0.7366	0.758	0.7401		0.7441	0.0093
	0.7373	0.7199	0.756	0.7438	0.7389	0.7357	0.753	0.74	0.7316	0.7475	0.7478	0.7371	0.7439	0.7449	0.7406	0.7423	0.7516	0.7595	0.7289	0.7384		0.7373	0.0096
	0.7358	0.7384	0.7248	0.7485	0.7429	0.7348	0.7411	0.7489	0.7291	0.7381	0.7374	0.7295	0.73	0.7546	0.7544	0.7436	0.7452	0.7661	0.7279	0.7469		0.7474	0.0077
	0.7398	0.7565	0.7538	0.7665	0.7394	0.7537	0.7331	0.7532	0.7502	0.7449	0.7566	0.7242	0.7468	0.7479	0.7472	0.7454	0.7377	0.7606	0.7477	0.7601		0.7475	0.0091
																						0.7424	0.0098

## Sheet: D4802_rl
	ranking loss
																						average	standard deviation
BLSTM	0.0776	0.0693	0.0779	0.0748	0.0794	0.0744	0.0738	0.0783	0.0815	0.0745	0.0753	0.0826	0.0763	0.0764	0.0835	0.0741	0.0761	0.0733	0.0765	0.0822		0.0769	0.0035
	0.0746	0.0816	0.0797	0.0695	0.0719	0.0762	0.0718	0.0757	0.0773	0.0755	0.0724	0.0842	0.073	0.0772	0.0798	0.0768	0.0816	0.0724	0.082	0.089		0.0771	0.0048
	0.0742	0.0761	0.0776	0.0832	0.0747	0.0783	0.0843	0.0767	0.0786	0.0715	0.0761	0.0822	0.077	0.0849	0.0803	0.0725	0.0727	0.0788	0.0876	0.0808		0.0784	0.0043
	0.0865	0.0741	0.0842	0.0793	0.0836	0.0799	0.0822	0.0939	0.0834	0.0818	0.0825	0.0879	0.0848	0.0879	0.0842	0.0779	0.0825	0.0836	0.0893	0.0828		0.0836	0.0042
	0.1044	0.0933	0.0869	0.0905	0.0847	0.089	0.0956	0.0922	0.0857	0.0776	0.0954	0.0892	0.0878	0.0862	0.0993	0.0876	0.089	0.0961	0.0826	0.0785		0.0896	0.0064
																						0.0811	0.0068
BLSTM + ConvNet1	0.0606	0.0501	0.0526	0.0508	0.0564	0.0522	0.0544	0.0489	0.0598	0.0583	0.0513	0.0573	0.0532	0.0553	0.0536	0.0578	0.0556	0.0592	0.0512	0.0594		0.0549	0.0035
	0.0649	0.0608	0.0616	0.0538	0.0598	0.059	0.0574	0.0543	0.0625	0.0606	0.063	0.0575	0.0595	0.058	0.0529	0.0644	0.065	0.0657	0.0606	0.0673		0.0604	0.0039
	0.0628	0.0703	0.0558	0.0577	0.0563	0.0578	0.0589	0.0683	0.0683	0.0617	0.0536	0.0669	0.0611	0.0675	0.0653	0.0683	0.0644	0.0606	0.062	0.065		0.0626	0.0047
	0.0586	0.055	0.0567	0.0581	0.0608	0.0557	0.0676	0.0555	0.0575	0.0597	0.0632	0.0648	0.0606	0.0561	0.056	0.0614	0.0614	0.0519	0.05	0.0573		0.0584	0.0041
	0.0653	0.0597	0.0692	0.0633	0.0573	0.063	0.0643	0.0618	0.0611	0.0648	0.0604	0.069	0.0634	0.0594	0.0593	0.0614	0.062	0.0608	0.0608	0.0634		0.0625	0.003
																						0.0598	0.0048
ConvNet2	0.0665	0.0727	0.0673	0.0662	0.0696	0.0713	0.0693	0.0725	0.0685	0.0699	0.0708	0.0694	0.068	0.0673	0.0688	0.0693	0.0708	0.0657	0.0684	0.0707		0.0692	0.0019
	0.0674	0.0707	0.0697	0.0651	0.0665	0.0703	0.0696	0.0696	0.0625	0.0652	0.0676	0.0687	0.0619	0.0727	0.0616	0.0654	0.0679	0.0653	0.0658	0.0699		0.0672	0.003
	0.0707	0.0721	0.0656	0.0702	0.0663	0.0695	0.071	0.0672	0.0691	0.0715	0.0655	0.064	0.0651	0.0686	0.0682	0.0698	0.0631	0.0745	0.0703	0.0606		0.0681	0.0033
	0.0659	0.0713	0.067	0.0633	0.0664	0.0632	0.0692	0.0749	0.0691	0.0661	0.0697	0.0667	0.067	0.0658	0.0661	0.0699	0.0728	0.0625	0.0658	0.0673		0.0675	0.0031
	0.0642	0.0636	0.0654	0.0678	0.0657	0.0723	0.0673	0.0684	0.0683	0.0671	0.0671	0.0685	0.0636	0.0772	0.0648	0.0707	0.0703	0.0688	0.0657	0.067		0.0677	0.0031
																						0.0679	0.003
BLSTM + ConvNet1 + ConvNet2	0.0657	0.0612	0.0671	0.0662	0.0613	0.0656	0.0666	0.069	0.0609	0.0638	0.0669	0.0636	0.0692	0.0563	0.072	0.0635	0.0577	0.0654	0.058	0.062		0.0641	0.004
	0.0667	0.0635	0.0694	0.0687	0.0607	0.0493	0.0637	0.0593	0.0597	0.0682	0.0612	0.0588	0.0597	0.0661	0.0623	0.0655	0.063	0.0594	0.0596	0.0543		0.062	0.0048
	0.0652	0.0698	0.0612	0.0696	0.0643	0.0633	0.0707	0.0642	0.0674	0.0694	0.0688	0.0678	0.0719	0.0665	0.0625	0.0706	0.0638	0.0683	0.0717	0.0615		0.0669	0.0034
	0.0577	0.0562	0.0644	0.0663	0.0567	0.0614	0.0563	0.0612	0.0566	0.0625	0.0703	0.0595	0.06	0.0615	0.058	0.0598	0.0591	0.0628	0.0632	0.054		0.0604	0.0038
	0.0681	0.0637	0.0625	0.0689	0.0635	0.067	0.0615	0.0678	0.0617	0.0602	0.0693	0.0683	0.0676	0.0659	0.0588	0.0725	0.0609	0.0606	0.0688	0.0721		0.0655	0.004
																						0.0638	0.0047

## Sheet: D4802_cov
	coverage
																						average	standard deviation
BLSTM	3.646	3.357	3.729	3.68	3.855	3.661	3.566	3.646	3.817	3.533	3.631	3.959	3.62	3.644	3.924	3.636	3.579	3.582	3.601	3.97		3.6818	0.15
	3.603	3.968	3.814	3.318	3.538	3.616	3.502	3.637	3.689	3.708	3.569	4.066	3.625	3.687	3.886	3.723	3.853	3.407	3.891	4.301		3.7201	0.2245
	3.572	3.602	3.662	3.882	3.535	3.767	3.982	3.694	3.822	3.383	3.662	3.854	3.744	3.898	3.622	3.334	3.519	3.715	4.01	3.881		3.707	0.1809
	4.11	3.613	4.013	3.828	3.989	3.642	3.965	4.377	3.977	3.871	3.883	4.048	3.93	4.114	3.987	3.689	3.917	4.029	4.144	3.945		3.9535	0.1731
	4.721	4.432	4.276	4.274	4.056	4.308	4.537	4.353	3.98	3.795	4.515	4.122	4.185	3.889	4.661	4.149	4.276	4.568	4.111	3.637		4.2423	0.2798
																						3.8609	0.2978
BLSTM + ConvNet1	2.987	2.576	2.565	2.603	2.886	2.516	2.755	2.494	2.891	2.912	2.508	2.744	2.736	2.69	2.611	2.724	2.672	2.86	2.542	2.907		2.709	0.152
	3.242	2.942	2.892	2.607	2.88	2.794	2.675	2.654	2.973	2.983	2.984	2.778	2.789	2.865	2.629	3.069	3.06	3.124	2.94	3.095		2.8988	0.1721
	3.055	3.352	2.652	2.748	2.802	2.759	2.77	3.241	3.199	3.063	2.675	3.251	2.945	3.191	3.07	3.267	3.096	3.034	3.042	3.104		3.0158	0.208
	2.686	2.706	2.678	2.801	2.881	2.74	3.259	2.762	2.836	2.844	2.981	3.065	3.024	2.856	2.708	3.005	3.017	2.518	2.597	2.891		2.8428	0.1744
	3.208	2.87	3.408	3.071	2.747	3.031	3.027	2.966	2.941	3.19	3.008	3.146	3.068	2.903	2.839	3.004	2.988	3.006	2.919	3.076		3.0208	0.142
																						2.8974	0.2071
ConvNet2	3.303	3.524	3.21	3.135	3.378	3.436	3.292	3.417	3.278	3.302	3.382	3.242	3.193	3.231	3.318	3.325	3.351	3.209	3.258	3.387		3.3085	0.0923
	3.246	3.481	3.523	3.16	3.181	3.425	3.318	3.436	3.078	3.273	3.283	3.327	3.005	3.475	3.072	3.171	3.25	3.189	3.249	3.406		3.2774	0.1431
	3.376	3.405	3.173	3.255	3.15	3.317	3.401	3.225	3.373	3.437	3.203	3.043	3.179	3.294	3.386	3.29	3.086	3.496	3.35	2.894		3.2667	0.1457
	3.155	3.319	3.206	3.068	3.22	3.145	3.317	3.649	3.368	3.256	3.332	3.236	3.191	3.141	3.178	3.434	3.488	3.141	3.166	3.189		3.2599	0.1373
	3.148	3.188	3.207	3.316	3.276	3.577	3.318	3.314	3.287	3.282	3.32	3.373	3.054	3.789	3.098	3.393	3.367	3.451	3.215	3.282		3.3127	0.1596
																						3.2851	0.1392
BLSTM + ConvNet1 + ConvNet2	3.147	2.974	3.222	3.219	3.004	3.126	3.253	3.218	3.089	3.038	3.121	3.128	3.329	2.733	3.407	3.128	2.861	3.154	2.817	3.051		3.101	0.1619
	3.175	3.181	3.175	3.247	2.916	2.52	3.162	2.888	3.013	3.255	2.981	2.834	2.868	3.146	2.977	3.072	3.001	2.919	2.862	2.63		2.9911	0.191
	3.105	3.36	2.956	3.283	3.181	3.025	3.356	3.085	3.217	3.362	3.236	3.292	3.446	3.315	3.166	3.397	3.029	3.242	3.29	2.988		3.2166	0.1411
	2.786	2.757	3.046	3.207	2.704	2.923	2.743	2.903	2.708	3.066	3.311	2.906	2.954	3.005	2.781	2.939	2.905	3.086	2.979	2.705		2.9207	0.1652
	3.189	3.057	3.006	3.268	2.937	3.236	2.963	3.147	2.929	2.806	3.303	3.254	3.269	3.145	2.766	3.317	2.848	2.885	3.251	3.357		3.0966	0.1845
																						3.0652	0.1977
